# Supplementary material for: A High-Molecular-Weight Fraction of Planarian Mucus Triggers UPR-Linked Cell Death Pathway in Human Bronchioalveolar Carcinoma Cell Line NCI-H358
Source: Int J Mol Sci. 2026 May 12;27(10):4324. doi: 10.3390/ijms27104324 (PMC13206961; doi:10.3390/ijms27104324)
Supplement: Supplementary file 1 [file ijms-27-04324-s001.zip]

Archive with 1 entries (1 files):
- ijms-4208925-supplementary.pdf
